# Supplementary material for: The plastid metalloprotease FtsH6 and small heat shock protein HSP21 jointly regulate thermomemory in Arabidopsis
Source: Nat Commun. 2016 Aug 26;7:12439. doi: 10.1038/ncomms12439 (PMC5007455; doi:10.1038/ncomms12439)
Supplement: Supplementary Data 1 — Expression of thermomemory-associated genes (60 up- and 19 down-regulated genes) during the memory phase compared to unprimed controls. [file ncomms12439-s2.xlsx]

## Sheet: Supplementary Data 1
Supplementary Data 1. Expression of thermomemory-associated genes
(60 up- and 19 down-regulated genes) during the memory phase compared to unprimed controls.
Expression differences are given in log2 fold change.
Up-regulated
Affy ID	AGI	Annotation	4h	8h	24h	48h
255811_at	AT4G10250	ATHSP22.0 (Arabidopsis thaliana heat shock protein 22.0)	12.2245	12.1503	11.3584	9.25646
253884_at	AT4G27670	HSP21 (HEAT SHOCK PROTEIN 21)	11.9938	12.6122	11.5774	8.84952
252515_at	AT3G46230	ATHSP17.4 (Arabidopsis thaliana heat shock protein 17.4)	11.856	11.3686	9.29623	7.92003
262148_at	AT1G52560	26.5 kDa class I small heat shock protein-like (HSP26.5-P)	11.7841	11.1836	8.98768	5.18618
247691_at	AT5G59720	HSP18.2 (HEAT SHOCK PROTEIN 18.2)	10.7951	10.6956	7.4776	4.47058
250351_at	AT5G12030	AT-HSP17.6A (heat shock protein 17.6A)	10.5998	10.2491	8.25475	6.46669
260978_at	AT1G53540	17.6 kDa class I small hsp(HSP17.6C-CI) (AA 1-156)	10.3952	8.96534	9.41531	8.84484
250296_at	AT5G12020	17.6 kDa class II heat shock protein (HSP17.6-CII)	9.33165	9.43828	7.19233	6.81388
259913_at	AT1G72660	developmentally regulated GTP-binding protein, putative	8.58583	7.8569	5.6016	4.82401
249197_at	AT5G42380	calmodulin-related protein, putative	8.15375	5.14851	1.57468	2.38179
254059_at	AT4G25200	ATHSP23.6-MITO	7.99417	8.7854	6.51093	4.30008
249575_at	AT5G37670	15.7 kDa class I-related small hsp-like (HSP15.7-CI)	7.84607	6.4959	5.9716	4.01624
255891_at	AT1G17870	S2P-like putative metalloprotease	7.83962	6.4534	3.41375	1.26471
261838_at	AT1G16030	HSP70B (heat shock protein 70B); ATP binding	7.72866	7.32297	3.59817	1.37397
256576_at	AT3G28210	PMZ; zinc ion binding	7.46281	7.62052	2.67426	2.25872
265675_at	AT2G32120	HSP70T-2; ATP binding	7.34962	5.99517	3.98927	2.41718
263320_at	AT2G47180	ARABIDOPSIS THALIANA GALACTINOL SYNTHASE 1)	7.34626	7.53124	6.53378	3.8519
248332_at	AT5G52640	HSP81-1 (HEAT SHOCK PROTEIN 81-1)	7.28974	4.8527	2.74525	1.83403
258695_at	AT3G09640	APX2 (ASCORBATE PEROXIDASE 2)	7.13303	5.42726	3.12032	1.01279
263374_at	AT2G20560	DNAJ heat shock family protein	6.88866	4.01752	1.99029	1.04988
264252_at	AT1G09180	ATSAR1/ATSARA1A	6.8579	2.63863	1.35551	1.21633
248657_at	AT5G48570	peptidyl-prolyl cis-trans isomerase	6.80754	5.47658	2.40601	1.98812
254403_at	AT4G21323	subtilase family protein	6.80608	7.53755	4.38438	3.50817
254839_at	AT4G12400	stress-inducible protein, putative	6.52546	4.32978	1.79217	1.44303
256245_at	AT3G12580	HSP70 (heat shock protein 70); ATP binding	6.34397	4.21452	3.08733	2.87886
260881_at	AT1G21550	calcium-binding protein, putative	6.33049	4.9247	2.82723	2.31786
257259_at	AT3G22090	similar to unknown protein [Arabidopsis thaliana]	6.28428	5.89886	3.32105	2.04668
246944_at	AT5G25450	ubiquinol-cytochrome C reductase complex 14 kDa protein	5.81308	4.62766	3.59891	2.60349
254263_at	AT4G23493	unknown protein	5.774	4.42164	4.85144	3.26195
245903_at	AT5G11100	C2 domain-containing protein	5.62026	4.16344	3.37903	2.00311
246733_at	AT5G27660	serine-type peptidase/ trypsin	5.60044	4.31059	1.58977	1.40662
246125_at	AT5G19875	similar to oxidoreductase/ transition metal ion binding	5.46306	3.41109	3.33475	1.69508
262085_at	AT1G56060	similar to unknown protein [Arabidopsis thaliana]	5.18854	5.44455	4.03938	4.71183
247780_at	AT5G58770	dehydrodolichyl diphosphate synthase	5.10106	1.23902	2.93483	2.06041
247655_at	AT5G59820	RHL41 (RESPONSIVE TO HIGH LIGHT 41)	4.71619	3.69343	2.29083	1.39196
248434_at	AT5G51440	23.5 kDa mitochondrial small heat shock protein (HSP23.5-M)	4.35523	3.57411	1.12896	1.23232
266294_at	AT2G29500	17.6 kDa class I small heat shock protein (HSP17.6B-CI)	4.19994	3.66498	2.28296	2.03201
253776_at	AT4G28390	AAC3 (ADP/ATP CARRIER 3); ATP:ADP antiporter/ binding	4.08637	4.69293	3.13276	1.85998
250304_at	AT5G12110	elongation factor 1B alpha-subunit 1 (eEF1Balpha1)	4.08566	1.47899	1.69125	1.4516
257401_at	AT1G23550	SRO2 (SIMILAR TO RCD ONE 2)	3.87704	3.04989	2.0856	1.50594
249139_at	AT5G43170	AZF3 (ARABIDOPSIS ZINC-FINGER PROTEIN 3)	3.665	2.09443	1.07971	1.15179
254042_at	AT4G25810	XTR6 (XYLOGLUCAN ENDOTRANSGLYCOSYLASE 6)	3.5861	2.22314	1.03131	1.69111
248311_at	AT5G52570	BETA-OHASE 2 (BETA-CAROTENE HYDROXYLASE 2)	3.55087	1.7199	1.90585	1.54969
267336_at	AT2G19310	similar to HSP18.2 (HEAT SHOCK PROTEIN 18.2)	3.42397	2.04378	1.59961	1.01696
264255_at	AT1G09140	ATSRP30.1	3.30545	2.33022	1.26953	1.07365
266719_at	AT2G46830	CCA1 (CIRCADIAN CLOCK ASSOCIATED 1)	3.30507	3.8379	3.94885	2.34865
247718_at	AT5G59310	LTP4 (LIPID TRANSFER PROTEIN 4); lipid binding	3.2408	5.36226	6.77641	6.14147
267140_at	AT2G38250	DNA-binding protein-related	3.07011	4.78285	2.44156	1.27556
264400_at	AT1G61800	GPT2 (glucose-6-phosphate/phosphate translocator 2)	2.71203	2.85676	2.39616	2.51348
255094_at	AT4G08590	zinc finger (C3HC4-type RING finger) family protein	2.66041	2.34514	1.86258	1.43298
263515_at	AT2G21640	similar to unknown protein [Arabidopsis thaliana]	2.65662	3.88366	2.57003	1.53556
259081_at	AT3G05030	NHX2 (sodium proton exchanger 2)	2.51583	2.41263	2.15057	1.30193
256416_at	AT3G11050	ATFER2 (FERRITIN 2); ferric iron binding	2.46181	2.73659	1.82837	1.10134
262113_at	AT1G02820	late embryogenesis abundant 3 family protein	2.21801	1.44879	1.83424	1.35124
246597_at	AT5G14760	AO (L-ASPARTATE OXIDASE); L-aspartate oxidase	2.06549	1.25281	1.25621	1.24001
252984_at	AT4G37990	ELI3-2 (ELICITOR-ACTIVATED GENE 3)	2.02139	8.42248	5.24849	2.6147
250515_at	AT5G09570	similar to unknown protein [Arabidopsis thaliana]	1.88719	1.30824	1.92137	1.62918
247447_at	AT5G62730	proton-dependent oligopeptide transport (POT) family protein	1.68686	5.28318	3.13556	2.43355
267168_at	AT2G37770	aldo/keto reductase family protein	1.53079	1.11188	3.57496	2.46588
259728_at	AT1G60970	clathrin adaptor complex small chain family protein	1.14705	2.46286	2.89854	1.66799
Down-regulated
Affy ID	AGI	Annotation	4h	8h	24h	48h
256914_at	AT3G23880	F-box family protein	-4.04807	-1.71339	-1.29103	-1.24585
249082_at	AT5G44120	CRA1 (CRUCIFERINA); nutrient reservoir	-3.71307	-1.97968	-5.19444	-3.49441
246603_at	AT1G31690	copper amine oxidase, putative	-3.70467	-5.52283	-4.32382	-1.39569
253301_at	AT4G33720	pathogenesis-related protein, putative	-3.59713	-5.20965	-3.58714	-1.0742
266787_at	AT2G28990	leucine-rich repeat protein kinase, putative	-3.46741	-3.08748	-1.76263	-1.45543
264395_at	AT1G12070	Rho GDP-dissociation inhibitor family protein	-2.90934	-2.53685	-1.09163	-1.24522
262698_at	AT1G75960	AMP-binding protein, putative	-2.51867	-4.05605	-1.66657	-1.00941
258225_at	AT3G15630	similar to unknown protein [Arabidopsis thaliana]	-2.37036	-1.00496	-1.52738	-1.34646
259481_at	AT1G18970	GLP4 (GERMIN-LIKE PROTEIN 4)	-2.30001	-1.62088	-1.38775	-1.51456
260869_at	AT1G43800	acyl-(acyl-carrier-protein) desaturase	-2.15507	-3.04879	-1.76301	-1.84189
256527_at	AT1G66100	thionin, putative	-2.02267	-1.25701	-2.49401	-5.88358
253971_at	AT4G26530	fructose-bisphosphate aldolase, putative	-1.88639	-3.72204	-1.3315	-1.66754
245586_at	AT4G14980	DC1 domain-containing protein	-1.84918	-2.00329	-1.36418	-1.4156
254092_at	AT4G25090	respiratory burst oxidase, putative / NADPH oxidase, putative	-1.76131	-2.80241	-1.63998	-1.29782
260716_at	AT1G48130	ATPER1 (Arabidopsis thaliana 1-cysteine peroxiredoxin 1)	-1.66098	-1.42783	-1.03597	-1.40165
247685_at	AT5G59680	leucine-rich repeat protein kinase, putative	-1.58237	-3.12612	-2.40259	-1.62395
258537_at	AT3G04210	disease resistance protein (TIR-NBS class), putative	-1.5267	-1.87571	-1.02431	-1.20422
259765_at	AT1G64370	similar to hypothetical protein FG03565.1	-1.30536	-1.1384	-1.3204	-1.73736
259789_at	AT1G29395	COR414-TM1 (cold regulated 414 thylakoid membrane 1)	-1.22583	-1.54609	-1.35999	-2.64335
