# Supplementary material for: The plastid metalloprotease FtsH6 and small heat shock protein HSP21 jointly regulate thermomemory in Arabidopsis
Source: Nat Commun. 2016 Aug 26;7:12439. doi: 10.1038/ncomms12439 (PMC5007455; doi:10.1038/ncomms12439)
Supplement: Supplementary Data 2 — Expression of nuclear-encoded, plastid localized proteases during the memory phase compared to unprimed controls. FC, fold change. [file ncomms12439-s3.xlsx]

## Sheet: Supplementary Data 2
Supplementary Data 2. Expression of nuclear-encoded, plastid localized proteases
during the memory phase compared to unprimed controls. FC, fold change.
Expression differences are given in log2 fold change.
AGI	Annotation	4h	8h	24h
AT1G50250	FTSH1	-0.298359	-0.327197	0.0258426
AT2G30950	FTSH2	-0.0528624	-0.104987	-0.0358663
AT2G29080	FTSH3	-0.14567	-0.0526376	0.0809412
AT2G26140	FTSH4	0.441613	0.244221	0.173559
AT5G42270	FTSH5	-0.197273	-0.271798	0.0963382
AT5G15250	FTSH6	4.47383	5.1176	3.17354
AT3G47060	FTSH7	0.326585	0.442417	0.0834239
AT1G06430	FTSH8	-0.172104	-0.21321	-0.0530923
AT5G58870	FTSH9	-1.11029	-0.626939	0.0033386
AT1G07510	FTSH10	0.990248	0.960131	-0.240735
AT5G53170	FTSH11	-0.64608	-0.641687	0.357091
AT1G79560	FTSH12	-0.782396	-0.888798	-0.107992
AT3G27925	DEGP1	-0.0369709	-0.608497	0.0733722
AT2G47940	DEGP2	-1.16782	-1.36947	-0.177194
AT1G65640	DEGP4	0.01	0.02	0.01
AT4G18370	DEGP5	-1.07925	-1.73175	0.0777667
At3g03380	DEGP7	-0.277913	0.426452	-0.392429
AT5G39830	DEGP8	-0.711336	-1.33727	0.63588
AT5G40200	DEGP9	0.16191	0.146566	0.437036
At5g36950	DEGP10	0.0145078	0.33381	9.84148e-05
At3g16540	DEGP11	0.01	0.02	0.01
At3g16550	DEGP12	0.01	0.02	0.01
At5g40560	DEGP13	0.01	0.02	0.01
AT5G23140	CLPP2	-0.145754	-0.250106	0.368921
AT1G66670	CLPP3	-0.0468359	-0.366836	0.0450879
AT5G45390	CLPP4	-0.340079	-0.480054	-0.0798871
AT1G02560	CLPP5	-0.262742	-0.631187	-0.218792
AT1G11750	CLPP6	-0.294082	-0.607283	0.0190712
AT5G50920	CLPC1	-0.432492	-0.315449	0.247722
AT3G48870	CLPC2	-0.195586	-0.587865	0.488062
AT1G49970	CLPR1	-0.162359	0.0587812	-0.174015
AT1G12410	CLPR2	0.101796	-0.0878038	0.263139
AT4G17040	CLPR4	-0.289422	-0.460874	-0.222098
AT4G12060	Clp-N motif protein	-0.27467	-0.364591	-0.140724
AT1G68660	similar to ATP-dependent Clp protease adaptor protein ClpS	-0.271913	-0.462599	0.170605
AT4G25370	Clp amino terminal domain-containing protein	-0.389716	-1.01015	-0.0789546
AT3G45450	CLPC2, HSP93-III	-0.195586	-0.587865	0.488062
AT5G51070	ERD1	0.586362	1.93505	-0.184639
AT1G09130	ATP-dependent Clp protease proteolytic subunit, putative	-0.0702995	-0.406438	0.01711
